# Supplementary material for: OsAAI1 Increases Rice Yield and Drought Tolerance Dependent on ABA-Mediated Regulatory and ROS Scavenging Pathway
Source: Rice (N Y). 2023 Aug 3;16:35. doi: 10.1186/s12284-023-00650-3 (PMC10400514; doi:10.1186/s12284-023-00650-3)
Supplement: Supplementary file 1 — Additional file 1: Table S1. Prediction of amino acid sequence information and subcellular localization of homologous genes of OsAAI1 in Oryza sativa L. and Arabidopsis thaliana L. Table S2. Trait statistics of each line at maturity. Table S3. qRT-PCR primers for ABA-related genes and OsAAI1. Table S4. Primer sequences. [file 12284_2023_650_MOESM1_ESM.xlsx]

## Sheet: TableS1
Table S1-Prediction of amino acid sequence information and subcellular localization of homologous genes of OsAAI1 in Oryza sativa L. and Arabidopsis thaliana L.
Species	Gene ID	AA length	KD MW	pl	Putative function	Subcellular localization
Oryza sativa L.	LOC_Os04g55159	330	35264.8	12.3	Unknown	Nucleus
	LOC_Os06g07220	246	25499.9	8.96	Unknown	Nucleus
	LOC_Os06g43600	255	26714.7	8.95	Unknown	Nucleus
	LOC_Os04g46830	137	13899.6	8.23	Unknown	Cell membrane
	LOC_Os04g52260	154	15105	8.52	Unknown	Cell membrane
	LOC_Os03g01320	184	16498.5	8.3	Controlling low-temperature germinability in rice	Cell membrane. Nucleus
	LOC_Os10g20890	126	13052.6	8.05	Unknown	Cell membrane
	LOC_Os06g01580	116	11611.9	4.9	Unknown	Cell membrane
	LOC_Os10g20840	137	14157.7	7.61	Unknown	Cell membrane
	LOC_Os10g40460	131	13472	7.87	Unknown	Cell membrane
	LOC_Os02g44320	128	13146.5	8.03	Unknown	Cell membrane
	LOC_Os02g44310	133	13448	8.37	Root-specific proteins	Cell membrane
	LOC_Os04g46820	131	13329	8.57	Unknown	Cell membrane
	LOC_Os10g40614	167	15808.1	8	Unknown	Cell membrane. Nucleus
	LOC_Os10g20880	137	14219.6	8.16	Unknown	Cell membrane
	LOC_Os03g01300	139	14329.2	6.5	Unknown	Cell membrane
	LOC_Os10g20830	137	14129.6	6.91	Unknown	Cell membrane
	LOC_Os10g40440	142	14393.1	7	Unknown	Cell membrane
	LOC_Os10g40430	146	14466.1	7.52	Unknown	Cell membrane
	LOC_Os10g40420	162	16011.6	9.06	Unknown	Cell membrane
	LOC_Os10g40470	131	13381.9	7.6	Unknown	Cell membrane
	LOC_Os10g40480	136	13981.8	7.85	Unknown	Cell membrane
Arabidopsis thaliana L.	AT2G10940	291	29648.4	9.52	Unknown	Cell membrane. Nucleus
	AT1G62500	297	29680.4	9.66	Unknown	Nucleus
	AT2G45180	134	13954.9	9.26	Unknown	Cell membrane
	AT4G12510	129	13264.1	9.3	Unknown	Cell membrane
	AT1G55790	149	15636.8	9.53	Unknown	Cell membrane
	AT1G12090	137	13912.6	8.48	Extensin-like protein	Cell membrane
	AT5G46890	127	13407.2	9.34	Unknown	Cell membrane
	AT4G26080	133	14081.8	8.47	Unknown	Cell membrane
	AT4G14160	108	11224.4	8.11	Unknown	Cell membrane

## Sheet: TableS2
TableS2 – Trait statistics of each line at maturity
Genotype	Plant height (cm)	Flag leaf length (cm)	Top second leaf length (cm)	Top third leaf length (cm)	Flag leaf width (cm)	Top second leaf width (cm)	Top third leaf width (cm)
osaai1	61	21.8	38	42.07	1.19	1	0.5867
ZH 11	62.6	22.03	35.67	45.6	1.19	0.99	0.6267
OE 19	63.93	22.47	37.67	43.37	1.183	0.953	0.62
P-value	0.686	0.9206	0.6203	0.1507	0.9307	0.8398	0.5602

## Sheet: Table S3
Table S3 – qRT-PCR primers for ABA-related genes and OsAAI1.
Name(gene)	Primer sequence (5’-3’)	Function
OsAAI1	GCTCAAGCTCCTCGTCAACT	Quantitative RT–PCR
	GCTAAACTGTGTACTCGAGAGAG
OsNCED1	TGGAGCACATGGAGCTAGTG	Quantitative RT–PCR
	GGGTTGATCACGGGGAAGTC
OsNCED2	CAAACAGGCCGAACTTCTCG	Quantitative RT–PCR
	TGACCATTCTAAATCAAATGCTGGA
OsNCED3	AGTACTTCTACTTCGCGCCC	Quantitative RT–PCR
	CGGGTACCACCACGTAGTTC
OsNCED4	TCCATCTCCTTCTCCCTCCTCCCA	Quantitative RT–PCR
	CCTCGCACCCTGCTTGATCTTGCC'
OsNCED5	GAACTTCGTGGTGGTACCCG	Quantitative RT–PCR
	CCACACCATCTCCAACGAGC
AAO3	TCTTGGAATGAACGGCGGAA	Quantitative RT–PCR
	ACGTTCGTCTTGCAGACCTT
ABA2	TGGAAGAGGATGTAGCCCGA	Quantitative RT–PCR
	GGCCTGTAAAGCCAGCATTG
OsZEP1	GGATGCCATTGAGTTTGGTT	Quantitative RT–PCR
	TGGCTGACTGAAGTCTCTCG
OsCYP714B1	AGAGCTCAAGGTGCTCCTCTC	Quantitative RT–PCR
	CAATCACACTTGGACCGCAC
OsABA8ox2	CAGACGAGGAGCATGACACTCA	Quantitative RT–PCR
	GTTCCTGAACAGAGGCATCACC
OsABA8ox3	TCTATTTCCTCAAGGGAAGTCCG	Quantitative RT–PCR
	CTGAAGCCATTTAATTTGGGTCAA
OsPYL5	CCAGGGACGCTTGTGATTGA	Quantitative RT–PCR
	CTGCTAGCCGCTCTGATACC
OsPYL7	GAGCAGCGGCAGGGAAGT	Quantitative RT–PCR
	TTGGCGACGAACGAGGTG
OsPYL10	CCACCACGACGACAACG	Quantitative RT–PCR
	ATGGTGAAGCCGAAGACG
PYL1	ACAAGCACTTCATCCGCAG	Quantitative RT–PCR
	GTGACGGATCGGTAGTTGCG
ABAao	ATTCGCATCTCGGCCAACGC	Quantitative RT–PCR
	GCACGATGAACTGCCTCGCA
ABIL1	TTGGTGTTCTTGCCATGTCG	Quantitative RT–PCR
	CCACAGCAGTATTCGCTTGC
OsPP2C53	CACCATGGAGGACCTCGCCCTGCC	Quantitative RT–PCR
	TGCTTTGCTCTTGAACTTCCTATGTGC
OsPP2C68	GTCACCCAGCTGATGCTGTA	Quantitative RT–PCR
	CACTGAACTTGGTTAATTCAGGGA
OsCYP96B4	GCCAGTGATGAACACCTGAG	Quantitative RT–PCR
	TTAGGCCTCTATCGCGTACC
β-actin	TGGTCGTACCACAGGTATTGTGTTG	Quantitative RT–PCR
	CATGTCCCTCACAATTTCCCGC

## Sheet: Table S4
Table S4 – Primer sequences.
Primer	Sequence (5’→3’)	Function
OsAAI1-F	ATGGAGTCCACCAAGGTCTC	Cloning OsAAI1 to pClone007 vector (T-vector)
OsAAI1-R	TTAACGACCGACCTTAATTTGATTG	Cloning OsAAI1 to pClone007 vector (T-vector)
OsAAI1GFP-F	CGGGGTACCATGGAGTCCACCAAGGTCTC	Cloning OsAAI1 to pCAMBIA1301 vector
OsAAI1GFP-R	CGCGGATCCAGAACCACCACCAGAACCACCACCACGACCGACCTTAATTTGATTGA	Cloning OsAAI1 to pCAMBIA1301 vector
